# Supplementary material for: Novel 2-Amino-1,4-Naphthoquinone Derivatives Induce A549 Cell Death through Autophagy
Source: Molecules. 2023 Apr 7;28(8):3289. doi: 10.3390/molecules28083289 (PMC10143525; doi:10.3390/molecules28083289)
Supplement: Supplementary file 1 [file molecules-28-03289-s001.zip]

Archive with 1 entries (1 files):
- molecules-2234868-supplementary.pdf
